# Supplementary material for: Mendelian randomization and colocalization analysis reveal novel drug targets for myasthenia gravis
Source: Hum Genomics. 2024 Apr 24;18:43. doi: 10.1186/s40246-024-00607-7 (PMC11040902; doi:10.1186/s40246-024-00607-7)
Supplement: Supplementary file 1 — Supplementary Material 1: Table S1. Significant results of eQTL MR analysis. Table S2. Genetic information of SNPs associated with druggable genes. Table S3. Results of MR-Egger and MR-PRESSO analysis for pleiotropy test. Table S4. Results of Q and I2 analysis for heterogeneity test. Table S5. Results of F statistics and Steiger filtering analysis. Table S6. Results of colocalization analysis. Table S7. Results of pQTL MR analysis. Table S8. Characteristics of MG patients and healthy controls. Table S9. Clinical trial information of promising drug targets. Table S10. 821 phenotypes included for Phenome-wide MR (Phe-MR) analysis. Table S11. Results of Phe-MR analysis. [file 40246_2024_607_MOESM1_ESM.xlsx]

## Sheet: Content
Content
Table S1	Significant results of eQTL MR analysis
Table S2	Genetic information of SNPs associated with druggable genes
Table S3	Results of MR-Egger and MR-PRESSO analysis of pleiotropy test
Table S4	Results of Q and I2 analysis of heterogeneity test
Table S5	Results of F statistics and Steiger filtering analysis
Table S6	Results of colocalization analysis
Table S7	Results of pQTL MR analysis
Table S8	Characteristics of MG patients and healthy controls
Table S9	Clinical trial information of promising drug targets
Table S10	821 phenotypes for Phenome-wide MR (Phe-MR) analysis
Table S11	Results of Phe-MR analysis

## Sheet: Table S1
Disease	Gene	Method	nsnp	b	se	pval
MG	CCR2	MR Egger	8	0.472401	0.340671	0.214864
MG	CCR2	Weighted median	8	0.478679	0.137678	0.000507456
MG	CCR2	Inverse variance weighted	8	0.473208	0.109346	1.50729e-05
MG	CCR2	Simple mode	8	0.451645	0.185941	0.0454893
MG	CCR2	Weighted mode	8	0.47643	0.136191	0.0100166
MG	CD226	MR Egger	22	-0.277465	0.179305	0.137434
MG	CD226	Weighted median	22	-0.387133	0.103519	0.000184229
MG	CD226	Inverse variance weighted	22	-0.364379	0.0843612	1.56548e-05
MG	CD226	Simple mode	22	-0.116516	0.220328	0.602468
MG	CD226	Weighted mode	22	-0.389653	0.111546	0.00216685
MG	CDC42BPB	MR Egger	18	0.421119	0.200309	0.0517087
MG	CDC42BPB	Weighted median	18	0.506333	0.113755	8.54328e-06
MG	CDC42BPB	Inverse variance weighted	18	0.44983	0.0875879	2.81012e-07
MG	CDC42BPB	Simple mode	18	0.473872	0.213823	0.0406093
MG	CDC42BPB	Weighted mode	18	0.516364	0.119348	0.000458064
MG	KAT2B	MR Egger	18	0.204065	0.190503	0.299977
MG	KAT2B	Weighted median	18	0.357745	0.111018	0.00127115
MG	KAT2B	Inverse variance weighted	18	0.354131	0.0830671	2.01527e-05
MG	KAT2B	Simple mode	18	0.399374	0.165697	0.0275484
MG	KAT2B	Weighted mode	18	0.328743	0.124639	0.0172815
MG	LEAP2	MR Egger	4	1.34364	0.955625	0.294946
MG	LEAP2	Weighted median	4	1.01638	0.280533	0.000291168
MG	LEAP2	Inverse variance weighted	4	1.06081	0.235806	6.8392e-06
MG	LEAP2	Simple mode	4	0.952059	0.37339	0.0839595
MG	LEAP2	Weighted mode	4	0.99218	0.328833	0.0568821
MG	PRSS36	Inverse variance weighted	2	1.16771	0.25848	6.25445e-06
MG	THRA	MR Egger	10	-0.260584	0.190558	0.208655
MG	THRA	Weighted median	10	-0.464109	0.128537	0.000305386
MG	THRA	Inverse variance weighted	10	-0.509775	0.102586	6.72138e-07
MG	THRA	Simple mode	10	-0.689259	0.20964	0.00941092
MG	THRA	Weighted mode	10	-0.471317	0.141928	0.00892869
MG	TNFSF12	MR Egger	15	0.319412	0.129567	0.0283883
MG	TNFSF12	Weighted median	15	0.467657	0.0986939	2.15352e-06
MG	TNFSF12	Inverse variance weighted	15	0.369532	0.0703004	1.46848e-07
MG	TNFSF12	Simple mode	15	0.35772	0.169192	0.0529147
MG	TNFSF12	Weighted mode	15	0.449608	0.0929309	0.000263069
Early-onset MG	CORIN	MR Egger	23	-0.530725	0.339563	0.133005
Early-onset MG	CORIN	Weighted median	23	-0.72951	0.221051	0.000966181
Early-onset MG	CORIN	Inverse variance weighted	23	-0.653327	0.15307	1.97091e-05
Early-onset MG	CORIN	Simple mode	23	-0.604232	0.348137	0.0966196
Early-onset MG	CORIN	Weighted mode	23	-0.700103	0.222418	0.00467292
Late-onset MG	CD226	MR Egger	23	-0.215997	0.211193	0.318066
Late-onset MG	CD226	Weighted median	23	-0.472235	0.127266	0.000206753
Late-onset MG	CD226	Inverse variance weighted	23	-0.439561	0.101762	1.56396e-05
Late-onset MG	CD226	Simple mode	23	-0.0183731	0.282857	0.948796
Late-onset MG	CD226	Weighted mode	23	-0.439127	0.145143	0.00621615
Late-onset MG	CDC42BPB	MR Egger	18	0.390714	0.260024	0.15242
Late-onset MG	CDC42BPB	Weighted median	18	0.633848	0.137929	4.31806e-06
Late-onset MG	CDC42BPB	Inverse variance weighted	18	0.427397	0.115821	0.000224118
Late-onset MG	CDC42BPB	Simple mode	18	0.579927	0.248401	0.0320841
Late-onset MG	CDC42BPB	Weighted mode	18	0.579927	0.151777	0.00136734
Late-onset MG	CFD	MR Egger	39	0.15723	0.071512	0.0342337
Late-onset MG	CFD	Weighted median	39	0.146298	0.0553649	0.00823113
Late-onset MG	CFD	Inverse variance weighted	39	0.164256	0.0381926	1.70229e-05
Late-onset MG	CFD	Simple mode	39	0.0982812	0.100209	0.332914
Late-onset MG	CFD	Weighted mode	39	0.186066	0.0577377	0.00260763
Late-onset MG	KLRD1	MR Egger	13	-0.491104	0.21675	0.0446385
Late-onset MG	KLRD1	Weighted median	13	-0.518565	0.151536	0.000621511
Late-onset MG	KLRD1	Inverse variance weighted	13	-0.542144	0.116704	3.39296e-06
Late-onset MG	KLRD1	Simple mode	13	-0.601751	0.23098	0.0230039
Late-onset MG	KLRD1	Weighted mode	13	-0.541911	0.153602	0.00416149
Late-onset MG	LMCD1	MR Egger	18	0.47934	0.369531	0.212971
Late-onset MG	LMCD1	Weighted median	18	0.52619	0.177632	0.00305403
Late-onset MG	LMCD1	Inverse variance weighted	18	0.595266	0.134866	1.01594e-05
Late-onset MG	LMCD1	Simple mode	18	0.406857	0.318347	0.218414
Late-onset MG	LMCD1	Weighted mode	18	0.497998	0.190953	0.018375
Late-onset MG	TNFSF12	MR Egger	13	0.467246	0.198406	0.0381492
Late-onset MG	TNFSF12	Weighted median	13	0.497278	0.120789	3.83993e-05
Late-onset MG	TNFSF12	Inverse variance weighted	13	0.502499	0.095399	1.38418e-07
Late-onset MG	TNFSF12	Simple mode	13	0.764016	0.240357	0.00794077
Late-onset MG	TNFSF12	Weighted mode	13	0.617871	0.129015	0.000441642
Late-onset MG	TNFSF13	MR Egger	6	0.107206	0.241934	0.680589
Late-onset MG	TNFSF13	Weighted median	6	0.370078	0.135358	0.00625575
Late-onset MG	TNFSF13	Inverse variance weighted	6	0.50025	0.104112	1.54818e-06
Late-onset MG	TNFSF13	Simple mode	6	0.448337	0.221841	0.0992455
Late-onset MG	TNFSF13	Weighted mode	6	0.394463	0.122492	0.0234576

## Sheet: Table S2
Gene	Disease	SNP	effect_allele	other_allele	chr	pos	beta	se	pval
CD226	MG	rs10432228	G	A	18	67568249	-0.077755	0.00896145	4.0706e-18
CD226	MG	rs10432241	G	A	18	67565968	-0.116966	0.0101498	9.9865e-31
CD226	MG	rs117116857	C	T	18	67466489	0.198161	0.0346587	1.0817e-08
CD226	MG	rs12956387	G	T	18	67493292	-0.147617	0.0177196	8.0298e-17
CD226	MG	rs149948169	T	C	18	67546819	-0.205784	0.030225	9.869e-12
CD226	MG	rs17082031	T	C	18	67725298	0.281537	0.0222381	9.8499e-37
CD226	MG	rs1790584	G	A	18	67470469	-0.0523963	0.00803205	6.864e-11
CD226	MG	rs1790974	T	C	18	67511645	-0.314371	0.00789802	1e-200
CD226	MG	rs2849475	G	A	18	67568887	-0.115348	0.0104363	2.1248e-28
CD226	MG	rs4891776	A	G	18	67483134	-0.197469	0.0234173	3.3749e-17
CD226	MG	rs60922713	A	G	18	67444264	-0.102622	0.0155224	3.807e-11
CD226	MG	rs71370384	G	A	18	67655473	-0.164869	0.0159955	6.5378e-25
CD226	MG	rs7233462	C	T	18	67499302	-0.179153	0.0254863	2.0713e-12
CD226	MG	rs7238367	A	G	18	67595638	0.078096	0.00998223	5.1415e-15
CD226	MG	rs72953846	C	T	18	67495513	0.173605	0.0130179	1.4331e-40
CD226	MG	rs77035486	T	C	18	67544256	-0.154854	0.0156521	4.4378e-23
CD226	MG	rs77116169	A	G	18	67520110	0.307765	0.0426386	5.2835e-13
CD226	MG	rs77587466	C	T	18	67489098	-0.169819	0.0233997	3.946e-13
CD226	MG	rs79145499	T	C	18	67533828	-0.26145	0.0201389	1.5398e-38
CD226	MG	rs8089887	G	A	18	67573810	-0.162504	0.0246398	4.2468e-11
CD226	MG	rs9947980	T	C	18	67506379	0.109106	0.0122978	7.1844e-19
CD226	MG	rs9956173	A	G	18	67497029	-0.140611	0.00852298	3.7925e-61
CCR2	MG	rs112313229	A	G	3	46364860	0.28948	0.0214049	1.1287e-41
CCR2	MG	rs116424115	A	G	3	46341230	-0.243599	0.0334467	3.2599e-13
CCR2	MG	rs140505982	T	C	3	46459749	0.367269	0.0307436	6.7962e-33
CCR2	MG	rs140597534	T	C	3	46301608	0.233643	0.0336772	3.9882e-12
CCR2	MG	rs146375688	T	C	3	46388700	-0.154725	0.0187714	1.6823e-16
CCR2	MG	rs2888526	T	C	3	46370803	-0.112798	0.0138274	3.4175e-16
CCR2	MG	rs34390431	G	A	3	46464940	-0.154107	0.00844841	2.4395e-74
CCR2	MG	rs6441959	A	G	3	46342429	0.255641	0.00975214	1.8597e-151
CDC42BPB	MG	rs111639824	C	T	14	103401215	0.153676	0.0278787	3.5438e-08
CDC42BPB	MG	rs114320872	T	C	14	103449538	0.0797721	0.0140503	1.3676e-08
CDC42BPB	MG	rs11622471	A	C	14	103548040	0.108556	0.0102641	3.8423e-26
CDC42BPB	MG	rs11627664	G	A	14	103485147	0.203075	0.0136219	2.9238e-50
CDC42BPB	MG	rs1190220	T	G	14	103519906	0.11989	0.0118582	4.9783e-24
CDC42BPB	MG	rs1190234	A	G	14	103398706	0.115063	0.0119057	4.2712e-22
CDC42BPB	MG	rs146208229	A	G	14	103514270	0.274231	0.0366487	7.2866e-14
CDC42BPB	MG	rs147733561	C	T	14	103401852	-0.200033	0.0212079	4.0234e-21
CDC42BPB	MG	rs192018318	T	C	14	103443352	0.187435	0.0317902	3.7287e-09
CDC42BPB	MG	rs2234137	G	A	14	103597322	0.0803162	0.0135775	3.3107e-09
CDC42BPB	MG	rs34873665	A	G	14	103461307	-0.133638	0.0187607	1.053e-12
CDC42BPB	MG	rs35202201	C	T	14	103453067	-0.401618	0.0159935	3.7338e-139
CDC42BPB	MG	rs56077261	T	C	14	103509779	-0.175618	0.0220125	1.4848e-15
CDC42BPB	MG	rs57687948	T	C	14	103388952	-0.11665	0.0192055	1.2476e-09
CDC42BPB	MG	rs7141040	A	G	14	103558970	-0.247408	0.020938	3.2115e-32
CDC42BPB	MG	rs7147226	T	C	14	103431870	-0.252737	0.00813762	1e-200
CDC42BPB	MG	rs72706640	C	T	14	103569748	0.101142	0.0117353	6.7896e-18
CDC42BPB	MG	rs729183	C	T	14	103576443	0.0815156	0.0118132	5.1856e-12
KAT2B	MG	rs114583973	G	A	3	20270261	0.456894	0.0624582	2.5738e-13
KAT2B	MG	rs115176719	A	G	3	20113620	-0.221959	0.0273003	4.2788e-16
KAT2B	MG	rs116804152	A	C	3	19992812	-0.350889	0.0420559	7.2062e-17
KAT2B	MG	rs11923928	A	G	3	20152772	-0.181624	0.0105562	2.419e-66
KAT2B	MG	rs13081099	C	T	3	20268612	-0.160702	0.0204352	3.7146e-15
KAT2B	MG	rs150041206	A	G	3	20111954	0.242086	0.0253541	1.3197e-21
KAT2B	MG	rs17626938	G	A	3	20080132	0.180582	0.0145694	2.7954e-35
KAT2B	MG	rs17797343	G	T	3	20159193	0.127579	0.0178407	8.6148e-13
KAT2B	MG	rs1915923	G	A	3	20088648	0.118309	0.00901508	2.4184e-39
KAT2B	MG	rs2948085	T	C	3	20098119	0.28563	0.0117913	1.2491e-129
KAT2B	MG	rs2948109	G	A	3	20038883	0.0916762	0.00881705	2.5426e-25
KAT2B	MG	rs56768621	A	G	3	20092983	-0.132086	0.00997743	5.2519e-40
KAT2B	MG	rs6805673	G	A	3	20185804	-0.0741008	0.0103834	9.5668e-13
KAT2B	MG	rs73819092	A	G	3	20092873	-0.352795	0.0641947	3.8894e-08
KAT2B	MG	rs74668900	G	A	3	20048946	-0.103259	0.0135239	2.2512e-14
KAT2B	MG	rs75482782	G	T	3	20162869	0.0948836	0.0168754	1.8832e-08
KAT2B	MG	rs7638871	G	A	3	20076903	-0.268105	0.0241839	1.4637e-28
KAT2B	MG	rs7650521	T	C	3	20014747	0.179976	0.0254754	1.6108e-12
LEAP2	MG	rs12514058	T	C	5	132285833	-0.0855536	0.01241	5.4245e-12
LEAP2	MG	rs142264214	A	G	5	132194775	0.203247	0.0247368	2.1005e-16
LEAP2	MG	rs2023895	G	A	5	132231528	0.10294	0.00829059	2.1293e-35
LEAP2	MG	rs708457	A	C	5	132215477	-0.0944214	0.0122455	1.2503e-14
PRSS36	MG	rs147208188	A	G	16	31145037	0.169408	0.0296973	1.1675e-08
PRSS36	MG	rs78924645	A	G	16	31154358	0.13901	0.00947432	9.7144e-49
THRA	MG	rs113277605	T	C	17	38156395	0.185638	0.015936	2.3271e-31
THRA	MG	rs12948025	A	G	17	38246960	0.209957	0.030936	1.1465e-11
THRA	MG	rs151114485	A	G	17	38301901	0.362432	0.0285081	4.9948e-37
THRA	MG	rs2102928	T	C	17	38253228	-0.137173	0.00947897	1.8369e-47
THRA	MG	rs36088892	T	C	17	38244409	-0.197972	0.0201513	8.8399e-23
THRA	MG	rs3923166	G	A	17	38316776	-0.0601558	0.0108064	2.5946e-08
THRA	MG	rs57234044	G	A	17	38273561	0.165594	0.0151142	6.2188e-28
THRA	MG	rs61554907	T	G	17	38220432	-0.0931279	0.0134005	3.658e-12
THRA	MG	rs72483252	T	C	17	38243762	0.390773	0.0113978	1e-200
THRA	MG	rs8066846	T	C	17	38203652	0.0999478	0.00805381	2.3065e-35
TNFSF12	MG	rs112982019	C	T	17	7538182	-0.171196	0.023735	5.4813e-13
TNFSF12	MG	rs118098353	A	C	17	7531244	0.454585	0.032449	1.3694e-44
TNFSF12	MG	rs139725501	T	C	17	7426907	0.605169	0.0197362	1e-200
TNFSF12	MG	rs146876556	A	G	17	7391376	0.39316	0.062714	3.6337e-10
TNFSF12	MG	rs1641543	T	C	17	7544191	-0.168892	0.0115889	4.123e-48
TNFSF12	MG	rs2228133	C	T	17	7412403	-0.13129	0.0153179	1.0241e-17
TNFSF12	MG	rs2269459	A	G	17	7413038	-0.0736551	0.0104392	1.7186e-12
TNFSF12	MG	rs2543553	A	C	17	7538963	-0.0929708	0.0156072	2.5691e-09
TNFSF12	MG	rs34730991	T	C	17	7355369	0.342747	0.00870131	1e-200
TNFSF12	MG	rs35596387	T	C	17	7468277	-0.161548	0.0211905	2.4631e-14
TNFSF12	MG	rs35685155	A	G	17	7434934	-0.179217	0.0107539	2.3392e-62
TNFSF12	MG	rs61627308	G	A	17	7437872	-0.119994	0.0138236	3.9438e-18
TNFSF12	MG	rs72479718	C	T	17	7469845	-0.211	0.0301808	2.7216e-12
TNFSF12	MG	rs9630723	G	A	17	7428892	-0.234705	0.0259735	1.6192e-19
TNFSF12	MG	rs9901675	A	G	17	7484812	-0.136333	0.0182978	9.2635e-14
CORIN	Early-onset MG	rs115875306	G	A	4	47539070	-0.169274	0.0301834	2.0444e-08
CORIN	Early-onset MG	rs11932436	A	G	4	47587877	-0.0791105	0.0141653	2.3397e-08
CORIN	Early-onset MG	rs12508132	T	C	4	47833881	-0.173192	0.0248382	3.1025e-12
CORIN	Early-onset MG	rs13112963	A	G	4	47808579	-0.189895	0.0323501	4.3527e-09
CORIN	Early-onset MG	rs147582986	T	C	4	47827871	-0.164086	0.0297834	3.6006e-08
CORIN	Early-onset MG	rs149334986	T	C	4	47918506	0.288693	0.0224435	7.2699e-38
CORIN	Early-onset MG	rs150551475	G	T	4	47814422	-0.233546	0.0405673	8.5521e-09
CORIN	Early-onset MG	rs2289433	C	T	4	47839929	-0.155727	0.00936457	4.2685e-62
CORIN	Early-onset MG	rs34169638	G	A	4	47560015	0.0940183	0.0161311	5.5961e-09
CORIN	Early-onset MG	rs4459961	T	C	4	47670902	-0.0813725	0.0117246	3.9099e-12
CORIN	Early-onset MG	rs4473628	G	A	4	47752554	-0.132431	0.00838863	3.8234e-56
CORIN	Early-onset MG	rs56003020	A	G	4	47905744	0.352461	0.0298637	3.8024e-32
CORIN	Early-onset MG	rs58026341	T	C	4	47849359	-0.147483	0.0195895	5.1209e-14
CORIN	Early-onset MG	rs6447565	T	C	4	47544639	0.0720152	0.00966763	9.405e-14
CORIN	Early-onset MG	rs6815552	C	T	4	47669751	0.191732	0.0136695	1.0777e-44
CORIN	Early-onset MG	rs6835814	A	G	4	47770224	0.289974	0.00791462	1e-200
CORIN	Early-onset MG	rs73237090	C	T	4	47534389	-0.0674238	0.00877948	1.5934e-14
CORIN	Early-onset MG	rs73238635	A	G	4	47806707	0.318706	0.0147423	1.2059e-103
CORIN	Early-onset MG	rs74724294	T	C	4	47811578	-0.153118	0.0165678	2.4193e-20
CORIN	Early-onset MG	rs75531598	A	C	4	47830622	-0.159181	0.010687	3.5518e-50
CORIN	Early-onset MG	rs76583360	T	G	4	47835634	-0.139488	0.0243992	1.0842e-08
CORIN	Early-onset MG	rs76922107	G	T	4	47935353	0.233176	0.0328435	1.253e-12
CORIN	Early-onset MG	rs78911825	C	T	4	47757453	0.297464	0.0306317	2.7067e-22
CD226	Late-onset MG	rs10432228	G	A	18	67568249	-0.077755	0.00896145	4.0706e-18
CD226	Late-onset MG	rs10432241	G	A	18	67565968	-0.116966	0.0101498	9.9865e-31
CD226	Late-onset MG	rs117116857	C	T	18	67466489	0.198161	0.0346587	1.0817e-08
CD226	Late-onset MG	rs12956387	G	T	18	67493292	-0.147617	0.0177196	8.0298e-17
CD226	Late-onset MG	rs149948169	T	C	18	67546819	-0.205784	0.030225	9.869e-12
CD226	Late-onset MG	rs17082031	T	C	18	67725298	0.281537	0.0222381	9.8499e-37
CD226	Late-onset MG	rs1790584	G	A	18	67470469	-0.0523963	0.00803205	6.864e-11
CD226	Late-onset MG	rs1790974	T	C	18	67511645	-0.314371	0.00789802	1e-200
CD226	Late-onset MG	rs2849475	G	A	18	67568887	-0.115348	0.0104363	2.1248e-28
CD226	Late-onset MG	rs4891776	A	G	18	67483134	-0.197469	0.0234173	3.3749e-17
CD226	Late-onset MG	rs60922713	A	G	18	67444264	-0.102622	0.0155224	3.807e-11
CD226	Late-onset MG	rs71370384	G	A	18	67655473	-0.164869	0.0159955	6.5378e-25
CD226	Late-onset MG	rs7233462	C	T	18	67499302	-0.179153	0.0254863	2.0713e-12
CD226	Late-onset MG	rs7238367	A	G	18	67595638	0.078096	0.00998223	5.1415e-15
CD226	Late-onset MG	rs72953846	C	T	18	67495513	0.173605	0.0130179	1.4331e-40
CD226	Late-onset MG	rs76888481	G	A	18	67521736	-0.254077	0.0308841	1.9228e-16
CD226	Late-onset MG	rs77035486	T	C	18	67544256	-0.154854	0.0156521	4.4378e-23
CD226	Late-onset MG	rs77116169	A	G	18	67520110	0.307765	0.0426386	5.2835e-13
CD226	Late-onset MG	rs77587466	C	T	18	67489098	-0.169819	0.0233997	3.946e-13
CD226	Late-onset MG	rs79145499	T	C	18	67533828	-0.26145	0.0201389	1.5398e-38
CD226	Late-onset MG	rs8089887	G	A	18	67573810	-0.162504	0.0246398	4.2468e-11
CD226	Late-onset MG	rs9947980	T	C	18	67506379	0.109106	0.0122978	7.1844e-19
CD226	Late-onset MG	rs9956173	A	G	18	67497029	-0.140611	0.00852298	3.7925e-61
CDC42BPB	Late-onset MG	rs111639824	C	T	14	103401215	0.153676	0.0278787	3.5438e-08
CDC42BPB	Late-onset MG	rs114320872	T	C	14	103449538	0.0797721	0.0140503	1.3676e-08
CDC42BPB	Late-onset MG	rs11622471	A	C	14	103548040	0.108556	0.0102641	3.8423e-26
CDC42BPB	Late-onset MG	rs11627664	G	A	14	103485147	0.203075	0.0136219	2.9238e-50
CDC42BPB	Late-onset MG	rs1190220	T	G	14	103519906	0.11989	0.0118582	4.9783e-24
CDC42BPB	Late-onset MG	rs1190234	A	G	14	103398706	0.115063	0.0119057	4.2712e-22
CDC42BPB	Late-onset MG	rs146208229	A	G	14	103514270	0.274231	0.0366487	7.2866e-14
CDC42BPB	Late-onset MG	rs147733561	C	T	14	103401852	-0.200033	0.0212079	4.0234e-21
CDC42BPB	Late-onset MG	rs192018318	T	C	14	103443352	0.187435	0.0317902	3.7287e-09
CDC42BPB	Late-onset MG	rs2234137	G	A	14	103597322	0.0803162	0.0135775	3.3107e-09
CDC42BPB	Late-onset MG	rs2295828	C	T	14	103388999	-0.0944303	0.0102763	3.9577e-20
CDC42BPB	Late-onset MG	rs34873665	A	G	14	103461307	-0.133638	0.0187607	1.053e-12
CDC42BPB	Late-onset MG	rs35202201	C	T	14	103453067	-0.401618	0.0159935	3.7338e-139
CDC42BPB	Late-onset MG	rs56077261	T	C	14	103509779	-0.175618	0.0220125	1.4848e-15
CDC42BPB	Late-onset MG	rs57687948	T	C	14	103388952	-0.11665	0.0192055	1.2476e-09
CDC42BPB	Late-onset MG	rs7141040	A	G	14	103558970	-0.247408	0.020938	3.2115e-32
CDC42BPB	Late-onset MG	rs7147226	T	C	14	103431870	-0.252737	0.00813762	1e-200
CDC42BPB	Late-onset MG	rs729183	C	T	14	103576443	0.0815156	0.0118132	5.1856e-12
CFD	Late-onset MG	rs10413889	A	G	19	850299	0.791117	0.0177047	1e-200
CFD	Late-onset MG	rs10426084	A	G	19	795716	0.184261	0.0181848	3.9598e-24
CFD	Late-onset MG	rs111940149	A	G	19	875380	0.658312	0.0686035	8.3269e-22
CFD	Late-onset MG	rs112556341	C	T	19	882869	-0.516117	0.0484185	1.5727e-26
CFD	Late-onset MG	rs112863118	A	G	19	831402	-0.12947	0.0213323	1.2855e-09
CFD	Late-onset MG	rs113509162	C	T	19	787119	0.150632	0.0194271	8.9323e-15
CFD	Late-onset MG	rs11549878	A	G	19	806208	0.280755	0.0255125	3.6393e-28
CFD	Late-onset MG	rs117097731	A	G	19	880081	0.895516	0.0688413	1.0961e-38
CFD	Late-onset MG	rs117764461	A	G	19	882778	0.50213	0.0258259	3.3535e-84
CFD	Late-onset MG	rs12460153	A	G	19	776185	-0.145534	0.0216021	1.6147e-11
CFD	Late-onset MG	rs12985692	C	T	19	864120	-0.445289	0.04513	5.7869e-23
CFD	Late-onset MG	rs143864614	A	C	19	885396	-0.369447	0.0460668	1.0592e-15
CFD	Late-onset MG	rs145774765	A	G	19	876613	-0.65346	0.0896366	3.095e-13
CFD	Late-onset MG	rs146182779	T	C	19	863060	-0.422562	0.0501177	3.4155e-17
CFD	Late-onset MG	rs146302316	A	G	19	870512	-0.492869	0.0281851	1.7999e-68
CFD	Late-onset MG	rs1637992	T	C	19	958847	-0.170991	0.0274918	4.9779e-10
CFD	Late-onset MG	rs1683581	A	G	19	834405	0.235702	0.0120934	1.3348e-84
CFD	Late-onset MG	rs1683585	T	C	19	961873	-0.12579	0.0112891	7.7639e-29
CFD	Late-onset MG	rs17223066	A	G	19	856530	-0.410942	0.0103252	1e-200
CFD	Late-onset MG	rs180910667	C	T	19	832883	-0.230446	0.0347339	3.2494e-11
CFD	Late-onset MG	rs193077512	T	C	19	832854	-0.556449	0.0684431	4.2858e-16
CFD	Late-onset MG	rs2062422	A	G	19	898657	-0.106104	0.0136688	8.3206e-15
CFD	Late-onset MG	rs2965285	G	A	19	896506	0.845407	0.0158241	1e-200
CFD	Late-onset MG	rs2965298	G	A	19	903723	0.278095	0.0130017	1.6842e-101
CFD	Late-onset MG	rs35705888	A	G	19	924912	0.207377	0.012491	6.7407e-62
CFD	Late-onset MG	rs4019962	T	C	19	839897	-0.232783	0.010186	1.3581e-115
CFD	Late-onset MG	rs56236063	C	T	19	859374	-0.573178	0.0451382	6.0351e-37
CFD	Late-onset MG	rs62132266	G	A	19	822788	0.203088	0.0243042	6.4881e-17
CFD	Late-onset MG	rs62132332	T	C	19	923456	0.353383	0.0293561	2.2487e-33
CFD	Late-onset MG	rs629631	T	C	19	846041	-0.147876	0.0186875	2.5086e-15
CFD	Late-onset MG	rs71335273	A	G	19	847674	-0.141275	0.0134606	9.0693e-26
CFD	Late-onset MG	rs72982114	T	C	19	782441	-0.167658	0.0156988	1.2654e-26
CFD	Late-onset MG	rs72984030	A	G	19	871604	-0.388058	0.0290913	1.3655e-40
CFD	Late-onset MG	rs732138	A	G	19	931800	-0.147083	0.0154656	1.8993e-21
CFD	Late-onset MG	rs7508374	A	G	19	903120	-0.286564	0.0138992	1.9158e-94
CFD	Late-onset MG	rs78302854	C	T	19	857105	0.131706	0.0239705	3.9204e-08
CFD	Late-onset MG	rs78940050	T	C	19	811320	-0.150467	0.0228077	4.1843e-11
CFD	Late-onset MG	rs8103046	T	C	19	906312	-0.219284	0.0141166	2.0487e-54
CFD	Late-onset MG	rs891206	A	G	19	872255	-0.249629	0.00941061	4.8085e-155
KLRD1	Late-onset MG	rs10734820	G	T	12	10358293	0.145065	0.00833537	7.7477e-68
KLRD1	Late-onset MG	rs10845071	A	G	12	10363762	0.0790672	0.00991724	1.5537e-15
KLRD1	Late-onset MG	rs11053654	T	C	12	10324381	0.0515305	0.00803858	1.4514e-10
KLRD1	Late-onset MG	rs11053724	G	T	12	10424481	-0.151009	0.0210783	7.8242e-13
KLRD1	Late-onset MG	rs116892571	T	C	12	10391486	0.253353	0.0297846	1.7973e-17
KLRD1	Late-onset MG	rs117321245	A	G	12	10392641	0.273076	0.027761	7.8313e-23
KLRD1	Late-onset MG	rs117460303	G	A	12	10438572	0.327372	0.0300314	1.1425e-27
KLRD1	Late-onset MG	rs117569667	A	G	12	10448838	0.269243	0.0275291	1.3694e-22
KLRD1	Late-onset MG	rs12313003	C	A	12	10335576	-0.0767468	0.00819349	7.4765e-21
KLRD1	Late-onset MG	rs191937363	T	C	12	10378305	-0.43805	0.078289	2.2011e-08
KLRD1	Late-onset MG	rs36051049	T	C	12	10311543	-0.111742	0.0199604	2.1634e-08
KLRD1	Late-onset MG	rs73062703	G	A	12	10484833	0.0929494	0.00938627	4.0559e-23
KLRD1	Late-onset MG	rs7963011	T	C	12	10389074	0.264236	0.00870926	1e-200
LMCD1	Late-onset MG	rs114632007	G	A	3	8537619	0.132593	0.0167054	2.0713e-15
LMCD1	Late-onset MG	rs1161149	T	C	3	8487491	-0.0886623	0.00828844	1.049e-26
LMCD1	Late-onset MG	rs13090896	C	T	3	8474753	-0.106551	0.0117847	1.544e-19
LMCD1	Late-onset MG	rs139429107	C	T	3	8664291	0.179784	0.0293247	8.7548e-10
LMCD1	Late-onset MG	rs17049174	A	G	3	8509497	-0.115022	0.0114787	1.2375e-23
LMCD1	Late-onset MG	rs17728158	A	G	3	8593261	-0.0912711	0.0154734	3.6615e-09
LMCD1	Late-onset MG	rs184813	T	C	3	8569484	-0.166454	0.0264062	2.9044e-10
LMCD1	Late-onset MG	rs2014165	C	T	3	8651999	-0.0952463	0.0152888	4.6644e-10
LMCD1	Late-onset MG	rs355091	A	G	3	8646870	-0.0596437	0.00798465	8.0195e-14
LMCD1	Late-onset MG	rs355101	G	T	3	8648561	-0.0763853	0.0116567	5.6393e-11
LMCD1	Late-onset MG	rs35742063	A	G	3	8466325	0.108385	0.0182291	2.7545e-09
LMCD1	Late-onset MG	rs56026324	A	G	3	8603672	-0.127959	0.0213803	2.1639e-09
LMCD1	Late-onset MG	rs62235922	A	G	3	8497245	0.145387	0.0208085	2.8123e-12
LMCD1	Late-onset MG	rs6796885	C	T	3	8505438	-0.102678	0.00929567	2.2971e-28
LMCD1	Late-onset MG	rs73012446	T	C	3	8470471	0.083664	0.012713	4.6729e-11
LMCD1	Late-onset MG	rs73014353	G	T	3	8515866	0.113627	0.0203648	2.4107e-08
LMCD1	Late-onset MG	rs78091835	T	G	3	8579342	-0.111208	0.0138584	1.0169e-15
LMCD1	Late-onset MG	rs9312024	T	C	3	8561732	-0.203809	0.00788532	2.657e-147
TNFSF12	Late-onset MG	rs112982019	C	T	17	7538182	-0.171196	0.023735	5.4813e-13
TNFSF12	Late-onset MG	rs118098353	A	C	17	7531244	0.454585	0.032449	1.3694e-44
TNFSF12	Late-onset MG	rs146876556	A	G	17	7391376	0.39316	0.062714	3.6337e-10
TNFSF12	Late-onset MG	rs1641543	T	C	17	7544191	-0.168892	0.0115889	4.123e-48
TNFSF12	Late-onset MG	rs2228133	C	T	17	7412403	-0.13129	0.0153179	1.0241e-17
TNFSF12	Late-onset MG	rs2269459	A	G	17	7413038	-0.0736551	0.0104392	1.7186e-12
TNFSF12	Late-onset MG	rs34730991	T	C	17	7355369	0.342747	0.00870131	1e-200
TNFSF12	Late-onset MG	rs35596387	T	C	17	7468277	-0.161548	0.0211905	2.4631e-14
TNFSF12	Late-onset MG	rs35685155	A	G	17	7434934	-0.179217	0.0107539	2.3392e-62
TNFSF12	Late-onset MG	rs61627308	G	A	17	7437872	-0.119994	0.0138236	3.9438e-18
TNFSF12	Late-onset MG	rs72479718	C	T	17	7469845	-0.211	0.0301808	2.7216e-12
TNFSF12	Late-onset MG	rs9630723	G	A	17	7428892	-0.234705	0.0259735	1.6192e-19
TNFSF12	Late-onset MG	rs9901675	A	G	17	7484812	-0.136333	0.0182978	9.2635e-14
TNFSF13	Late-onset MG	rs11078700	G	A	17	7511936	-0.134676	0.0197722	9.6519e-12
TNFSF13	Late-onset MG	rs111901268	A	G	17	7522818	0.190697	0.0242109	3.3695e-15
TNFSF13	Late-onset MG	rs112958256	T	C	17	7438864	-0.512789	0.0152458	1e-200
TNFSF13	Late-onset MG	rs1142832	T	C	17	7479215	0.218269	0.00919922	1.9076e-124
TNFSF13	Late-onset MG	rs78555071	C	T	17	7491546	0.234165	0.0216273	2.5586e-27
TNFSF13	Late-onset MG	rs8080690	G	T	17	7409499	-0.161877	0.00927208	2.9611e-68

## Sheet: Table S3
Gene	Disease	MR Egger_intercept	MR Egger_se	MR Egger_pval	MR PRESSO global pval
CCR2	MG	0.000179066	0.0715978	0.998086	0.9755
CD226	MG	-0.0163782	0.0296698	0.587053	0.224
CDC42BPB	MG	0.00535721	0.033371	0.874469	0.4025
KAT2B	MG	0.0277739	0.0317293	0.39434	0.979
LEAP2	MG	-0.0326849	0.105781	0.786549	0.5955
PRSS36	MG	NA	NA	NA	NA
THRA	MG	-0.0523965	0.0337662	0.159323	0.613
TNFSF12	MG	0.0148258	0.0321946	0.652761	0.627
CORIN	Early-onset MG	-0.0240345	0.0594199	0.689946	0.9595
CD226	Late-onset MG	-0.0423571	0.0351681	0.241827	0.1725
CDC42BPB	Late-onset MG	0.00677863	0.0426948	0.875837	0.1635
CFD	Late-onset MG	0.00262962	0.0226268	0.908109	0.9535
KLRD1	Late-onset MG	-0.00933506	0.0334066	0.785093	0.951
LMCD1	Late-onset MG	0.0147806	0.0438654	0.740531	0.6195
TNFSF12	Late-onset MG	0.00930177	0.0459019	0.843112	0.8055
TNFSF13	Late-onset MG	0.109107	0.060623	0.146279	0.4555

## Sheet: Table S4
Gene	Disease	Q_IVW_pval	Q_MR Egger_pval	I2
CCR2	MG	0.968346	0.934128	0
CD226	MG	0.178274	0.153702	21.5816
CDC42BPB	MG	0.353247	0.292755	8.49707
KAT2B	MG	0.979146	0.981065	0
LEAP2	MG	0.417293	0.258123	0
PRSS36	MG	NA	0.946548	0
THRA	MG	0.530221	0.688478	0
TNFSF12	MG	0.694692	0.637818	0
CORIN	Early-onset MG	0.953466	0.939071	0
CD226	Late-onset MG	0.122114	0.142353	26.3024
CDC42BPB	Late-onset MG	0.138549	0.1059	27.1593
CFD	Late-onset MG	0.965862	0.955445	0
KLRD1	Late-onset MG	0.922531	0.886931	0
LMCD1	Late-onset MG	0.552012	0.489003	0
TNFSF12	Late-onset MG	0.908039	0.865618	0
TNFSF13	Late-onset MG	0.495129	0.886589	0

## Sheet: Table S5
Gene	Disease	F	r2_exp_adj	r2_out_adj	correct_causal_direction_adj	steiger_test_adj
CCR2	MG	177.328	0.0527359	0.000537697	TRUE	2.99549e-160
CD226	MG	110.375	0.116233	0.0013221	TRUE	0
CDC42BPB	MG	116.775	0.0974298	0.00123935	TRUE	3.12954e-284
KAT2B	MG	22.3142	0.0974737	0.000666415	TRUE	1.41947e-276
LEAP2	MG	73.9349	0.0111102	0.000603313	TRUE	1.90016e-25
PRSS36	MG	115.889	0.00964707	0.000533616	TRUE	2.23414e-20
THRA	MG	196.02	0.0714222	0.000855837	TRUE	1.0549e-215
TNFSF12	MG	79.5717	0.134935	0.00100697	TRUE	0
CORIN	Early-onset MG	129.75	0.122179	0.00917105	TRUE	1.13043e-48
CD226	Late-onset MG	108.145	0.118731	0.00157909	TRUE	0
CDC42BPB	Late-onset MG	114.4	0.0982293	0.00120318	TRUE	7.04916e-277
CFD	Late-onset MG	127.219	0.670791	0.00120891	TRUE	0
KLRD1	Late-onset MG	32.0339	0.0717329	0.000785796	TRUE	6.34569e-202
LMCD1	Late-onset MG	82.0969	0.0530956	0.00100437	TRUE	3.25263e-147
TNFSF12	Late-onset MG	65.5162	0.100134	0.000970125	TRUE	8.40882e-290
TNFSF13	Late-onset MG	335.457	0.091907	0.000786424	TRUE	5.10748e-246

## Sheet: Table S6
Exposure	Outcome	nsnps	PP.H0.abf	PP.H1.abf	PP.H2.abf	PP.H3.abf	PP.H4.abf
CCR2	MG	420	1.52203e-144	0.572525	1.22413e-145	0.0456649	0.38181
CD226	MG	598	0	0.0952883	0	0.0457212	0.858991
CDC42BPB	MG	524	1.68161e-222	0.0283979	1.16794e-222	0.0187705	0.952832
KAT2B	MG	654	1.17428e-122	0.905291	4.60817e-124	0.0354666	0.0592425
LEAP2	MG	273	4.36952e-29	0.636089	3.92114e-30	0.0567746	0.307136
PRSS36	MG	116	5.00335e-44	0.0210088	1.50355e-43	0.0622166	0.916775
THRA	MG	217	0	0.691305	0	0.0465938	0.262102
TNFSF12	MG	517	0	0.211945	0	0.331327	0.456729
CORIN	Early-onset MG	627	0	0.585387	0	0.0565527	0.358061
CD226	Late-onset MG	551	0	0.0529436	0	0.0162128	0.930844
CDC42BPB	Late-onset MG	502	1.21963e-221	0.205863	5.21427e-222	0.0873054	0.706831
CFD	Late-onset MG	581	0	0.729369	0	0.0555932	0.215038
KLRD1	Late-onset MG	305	8.42592e-294	0.853386	5.64264e-295	0.0570597	0.089554
LMCD1	Late-onset MG	474	1.27263e-140	0.713563	7.18817e-142	0.0400576	0.246379
TNFSF12	Late-onset MG	532	0	0.190173	0	0.692552	0.117276
TNFSF13	Late-onset MG	394	2.97845e-270	0.558934	2.08523e-270	0.391263	0.0498024

## Sheet: Table S7
Exposure	Outcome	Method	nsnp	b	se	pval	data resource
CD226	MG	Wald ratio	1	-0.0389408	0.148287	0.792855	Zheng et al.
CD226	Late-onset MG	Wald ratio	1	-0.0143302	0.175078	0.934766	Zheng et al.
TNFSF12	MG	MR Egger	33	0.352327	0.143104	0.0195775	Ferkingstad et al.
TNFSF12	MG	Weighted median	33	0.412335	0.10984	0.000174058	Ferkingstad et al.
TNFSF12	MG	Inverse variance weighted	33	0.337963	0.0754027	7.39101e-06	Ferkingstad et al.
TNFSF12	MG	Simple mode	33	0.296517	0.203522	0.154881	Ferkingstad et al.
TNFSF12	MG	Weighted mode	33	0.466371	0.112474	0.000231672	Ferkingstad et al.
TNFSF12	Late-onset MG	MR Egger	32	0.598487	0.159154	0.000734304	Ferkingstad et al.
TNFSF12	Late-onset MG	Weighted median	32	0.553767	0.125534	1.02749e-05	Ferkingstad et al.
TNFSF12	Late-onset MG	Inverse variance weighted	32	0.463559	0.0846072	4.27833e-08	Ferkingstad et al.
TNFSF12	Late-onset MG	Simple mode	32	0.432668	0.208448	0.0463097	Ferkingstad et al.
TNFSF12	Late-onset MG	Weighted mode	32	0.570416	0.123261	6.22533e-05	Ferkingstad et al.
THRA	MG	MR Egger	6	0.321223	1.26767	0.812453	Ferkingstad et al.
THRA	MG	Weighted median	6	0.137169	0.301686	0.649342	Ferkingstad et al.
THRA	MG	Inverse variance weighted	6	0.0433678	0.354179	0.902546	Ferkingstad et al.
THRA	MG	Simple mode	6	0.502912	0.522799	0.380249	Ferkingstad et al.
THRA	MG	Weighted mode	6	0.165217	0.36553	0.670206	Ferkingstad et al.
CD226	MG	MR Egger	4	-1.52174	1.19369	0.330447	Ferkingstad et al.
CD226	MG	Weighted median	4	-0.0864654	0.412184	0.833844	Ferkingstad et al.
CD226	MG	Inverse variance weighted	4	-0.311832	0.530251	0.556476	Ferkingstad et al.
CD226	MG	Simple mode	4	0.131136	0.735719	0.86989	Ferkingstad et al.
CD226	MG	Weighted mode	4	-0.906168	0.39708	0.10673	Ferkingstad et al.
CD226	Late-onset MG	MR Egger	3	-1.90879	1.81985	0.484817	Ferkingstad et al.
CD226	Late-onset MG	Weighted median	3	-0.70174	0.392919	0.0741046	Ferkingstad et al.
CD226	Late-onset MG	Inverse variance weighted	3	-0.766059	0.640719	0.231843	Ferkingstad et al.
CD226	Late-onset MG	Simple mode	3	0.241166	0.774709	0.785025	Ferkingstad et al.
CD226	Late-onset MG	Weighted mode	3	-1.44062	0.476696	0.0942659	Ferkingstad et al.
CDC42BPB	MG	Inverse variance weighted	2	-0.0652165	0.345663	0.850351	Ferkingstad et al.
CDC42BPB	Late-onset MG	Inverse variance weighted	2	0.384912	0.408601	0.34618	Ferkingstad et al.
CFD	Late-onset MG	MR Egger	46	0.103229	0.260877	0.694238	Ferkingstad et al.
CFD	Late-onset MG	Weighted median	46	0.159223	0.156443	0.308786	Ferkingstad et al.
CFD	Late-onset MG	Inverse variance weighted	46	0.000740567	0.110926	0.994673	Ferkingstad et al.
CFD	Late-onset MG	Simple mode	46	0.141036	0.320294	0.661803	Ferkingstad et al.
CFD	Late-onset MG	Weighted mode	46	0.141036	0.205169	0.49535	Ferkingstad et al.
CD226	MG	MR Egger	46	-0.401564	0.176085	0.0274768	Sun et al.
CD226	MG	Weighted median	46	-0.391537	0.12411	0.00160636	Sun et al.
CD226	MG	Inverse variance weighted	46	-0.276338	0.0958063	0.00392242	Sun et al.
CD226	MG	Simple mode	46	-0.246792	0.299423	0.414157	Sun et al.
CD226	MG	Weighted mode	46	-0.497393	0.169619	0.00527278	Sun et al.
CD226	Late-onset MG	MR Egger	45	-0.498764	0.210059	0.0221115	Sun et al.
CD226	Late-onset MG	Weighted median	45	-0.345759	0.147141	0.0187808	Sun et al.
CD226	Late-onset MG	Inverse variance weighted	45	-0.354263	0.115176	0.0020991	Sun et al.
CD226	Late-onset MG	Simple mode	45	-0.131297	0.33197	0.694378	Sun et al.
CD226	Late-onset MG	Weighted mode	45	-0.534134	0.187457	0.00663993	Sun et al.
CDC42BPB	MG	Inverse variance weighted	2	-0.824628	1.63816	0.614692	Sun et al.
CDC42BPB	Late-onset MG	Inverse variance weighted	2	-0.673796	1.68185	0.688693	Sun et al.
CFD	Late-onset MG	MR Egger	18	-0.0606422	0.352704	0.865644	Sun et al.
CFD	Late-onset MG	Weighted median	18	-0.383795	0.221096	0.0825854	Sun et al.
CFD	Late-onset MG	Inverse variance weighted	18	-0.248112	0.158602	0.117731	Sun et al.
CFD	Late-onset MG	Simple mode	18	0.282721	0.447976	0.536363	Sun et al.
CFD	Late-onset MG	Weighted mode	18	-0.489129	0.294472	0.115035	Sun et al.
KLRD1	Late-onset MG	MR Egger	80	-0.26555	0.140876	0.0631554	Sun et al.
KLRD1	Late-onset MG	Weighted median	80	-0.204037	0.0965403	0.0345593	Sun et al.
KLRD1	Late-onset MG	Inverse variance weighted	80	-0.137915	0.077683	0.0758384	Sun et al.
KLRD1	Late-onset MG	Simple mode	80	-0.247082	0.16209	0.131413	Sun et al.
KLRD1	Late-onset MG	Weighted mode	80	-0.212447	0.0882158	0.0183584	Sun et al.
TNFSF12	MG	MR Egger	65	0.324654	0.111505	0.0049678	Sun et al.
TNFSF12	MG	Weighted median	65	0.308039	0.0947858	0.00115468	Sun et al.
TNFSF12	MG	Inverse variance weighted	65	0.319979	0.0640888	5.95265e-07	Sun et al.
TNFSF12	MG	Simple mode	65	0.358282	0.179051	0.0496365	Sun et al.
TNFSF12	MG	Weighted mode	65	0.3231	0.109579	0.00445269	Sun et al.
TNFSF12	Late-onset MG	MR Egger	64	0.458647	0.147618	0.00285079	Sun et al.
TNFSF12	Late-onset MG	Weighted median	64	0.427617	0.113963	0.000175245	Sun et al.
TNFSF12	Late-onset MG	Inverse variance weighted	64	0.383833	0.0834962	4.2861e-06	Sun et al.
TNFSF12	Late-onset MG	Simple mode	64	0.370383	0.222838	0.101457	Sun et al.
TNFSF12	Late-onset MG	Weighted mode	64	0.49474	0.127551	0.000253425	Sun et al.
TNFSF13	MG	MR Egger	48	-0.182022	0.103529	0.0853701	Sun et al.
TNFSF13	MG	Weighted median	48	-0.247472	0.100345	0.0136549	Sun et al.
TNFSF13	MG	Inverse variance weighted	48	-0.26597	0.0606086	1.14232e-05	Sun et al.
TNFSF13	MG	Simple mode	48	-0.182726	0.185131	0.328691	Sun et al.
TNFSF13	MG	Weighted mode	48	-0.236904	0.102992	0.025922	Sun et al.
TNFSF13	Early-onset MG	MR Egger	49	-0.672969	0.239889	0.00728864	Sun et al.
TNFSF13	Early-onset MG	Weighted median	49	-0.523759	0.204032	0.0102571	Sun et al.
TNFSF13	Early-onset MG	Inverse variance weighted	49	-0.51362	0.134158	0.000128933	Sun et al.
TNFSF13	Early-onset MG	Simple mode	49	-0.409542	0.369909	0.27375	Sun et al.
TNFSF13	Early-onset MG	Weighted mode	49	-0.521417	0.218238	0.0208622	Sun et al.
TNFSF13	Late-onset MG	MR Egger	46	0.012893	0.120964	0.915603	Sun et al.
TNFSF13	Late-onset MG	Weighted median	46	-0.170029	0.116306	0.143765	Sun et al.
TNFSF13	Late-onset MG	Inverse variance weighted	46	-0.135665	0.0717934	0.0588029	Sun et al.
TNFSF13	Late-onset MG	Simple mode	46	-0.168986	0.20101	0.404969	Sun et al.
TNFSF13	Late-onset MG	Weighted mode	46	-0.216471	0.130358	0.10375	Sun et al.

## Sheet: Table S8
Number	Age	Sex	AChR-Ab (nmol/L)	Titin-Ab(S/CO)	RyR-Ab (ng/L)	LRP4-Ab
MG1	49	Male	44.84	3.64	578.24	Negative
MG2	71	Male	46.84	2.93	894.01	Negative
MG3	70	Female	10.1	1.63	479.55	Negative
MG4	35	Female	27.5	0.13	642.31	Negative
MG5	71	Female	37.8	0.09	592.26	Negative
MG6	71	Female	37.5	0.07	381.36	Negative
MG7	66	Male	2.35	0.08	329.03	Negative
MG8	69	Female	46.99	1.45	334.29	Negative
HC1	68	Male	/	/	/	/
HC2	55	Male	/	/	/	/
HC3	38	Female	/	/	/	/
HC4	26	Female	/	/	/	/
HC5	25	Male	/	/	/	/
HC6	53	Male	/	/	/	/
HC7	22	Male	/	/	/	/
HC8	47	Female	/	/	/	/

## Sheet: Table S9
Target	Drug ID	Drug Name	Type	Mechanism of Action	Action Type	Disease Name	Phase	Status	source
TNFSF12	CHEMBL2109598	BIIB-023	Antibody	Tumor necrosis factor ligand superfamily member 12 inhibitor	Inhibitor	lupus nephritis	2	Terminated	https://clinicaltrials.gov/search?id=%22NCT01499355%22	https://clinicaltrials.gov/search?id=%22NCT01930890%22
TNFSF12	CHEMBL2109598	BIIB-023	Antibody	Tumor necrosis factor ligand superfamily member 12 inhibitor	Inhibitor	rheumatoid arthritis	1	Completed	https://clinicaltrials.gov/search?id=%22NCT00771329%22
TNFSF12	CHEMBL2109600	RO-5458640	Antibody	Tumor necrosis factor ligand superfamily member 12 inhibitor	Inhibitor	neoplasm	1	Completed	https://clinicaltrials.gov/search?id=%22NCT01383733%22
TNFSF13	CHEMBL1742986	ATACICEPT	Protein	Tumor necrosis factor ligand superfamily member 13 inhibitor	Inhibitor	lupus nephritis	3	Recruiting	https://clinicaltrials.gov/ct2/show/NCT05609812
TNFSF13	CHEMBL1742986	ATACICEPT	Protein	Tumor necrosis factor ligand superfamily member 13 inhibitor	Inhibitor	rheumatoid arthritis	2	Completed	https://clinicaltrials.gov/ct2/show/NCT00430495	https://clinicaltrials.gov/ct2/show/NCT00664521	https://clinicaltrials.gov/ct2/show/NCT00595413
TNFSF13	CHEMBL1742986	ATACICEPT	Protein	Tumor necrosis factor ligand superfamily member 13 inhibitor	Inhibitor	IGA glomerulonephritis	2	Terminated	https://clinicaltrials.gov/ct2/show/NCT02808429
TNFSF13	CHEMBL1742986	ATACICEPT	Protein	Tumor necrosis factor ligand superfamily member 13 inhibitor	Inhibitor	lupus nephritis	2	Terminated	https://clinicaltrials.gov/ct2/show/NCT00573157
TNFSF13	CHEMBL1742986	ATACICEPT	Protein	Tumor necrosis factor ligand superfamily member 13 inhibitor	Inhibitor	systemic lupus erythematosus	2	Completed	https://clinicaltrials.gov/ct2/show/NCT00624338	https://clinicaltrials.gov/ct2/show/NCT01972568
TNFSF13	CHEMBL1742986	ATACICEPT	Protein	Tumor necrosis factor ligand superfamily member 13 inhibitor	Inhibitor	systemic lupus erythematosus	2	Withdrawn	https://clinicaltrials.gov/ct2/show/NCT01440231
TNFSF13	CHEMBL1742986	ATACICEPT	Protein	Tumor necrosis factor ligand superfamily member 13 inhibitor	Inhibitor	IGA glomerulonephritis	2	Active, not recruiting	https://clinicaltrials.gov/ct2/show/NCT04716231
TNFSF13	CHEMBL4594614	SIBEPRENLIMAB	Antibody	Tumor necrosis factor ligand superfamily member 13 inhibitor	Inhibitor	IGA glomerulonephritis	2	Active, not recruiting	https://clinicaltrials.gov/ct2/show/NCT04287985
TNFSF13	CHEMBL1742986	ATACICEPT	Protein	Tumor necrosis factor ligand superfamily member 13 inhibitor	Inhibitor	systemic lupus erythematosus	2	Terminated	https://clinicaltrials.gov/ct2/show/NCT02070978
TNFSF13	CHEMBL1742986	ATACICEPT	Protein	Tumor necrosis factor ligand superfamily member 13 inhibitor	Inhibitor	multiple sclerosis	2	Terminated	https://clinicaltrials.gov/ct2/show/NCT00853762	https://clinicaltrials.gov/ct2/show/NCT00642902
TNFSF13	CHEMBL1742986	ATACICEPT	Protein	Tumor necrosis factor ligand superfamily member 13 inhibitor	Inhibitor	optic neuritis	2	Terminated	https://clinicaltrials.gov/ct2/show/NCT00624468
TNFSF13	CHEMBL4594614	SIBEPRENLIMAB	Antibody	Tumor necrosis factor ligand superfamily member 13 inhibitor	Inhibitor	IGA glomerulonephritis	1	Completed	https://clinicaltrials.gov/ct2/show/NCT03719443
TNFSF13	CHEMBL1742986	ATACICEPT	Protein	Tumor necrosis factor ligand superfamily member 13 inhibitor	Inhibitor	lupus nephritis	1	Terminated	https://clinicaltrials.gov/ct2/show/NCT01369628
TNFSF13B	CHEMBL1789843	BELIMUMAB	Antibody	Tumor necrosis factor ligand superfamily member 13B inhibitor	Inhibitor	systemic lupus erythematosus	4	Unknown status	https://clinicaltrials.gov/ct2/show/NCT02270970
TNFSF13B	CHEMBL1789843	BELIMUMAB	Antibody	Tumor necrosis factor ligand superfamily member 13B inhibitor	Inhibitor	systemic lupus erythematosus	4	Not yet recruiting	https://clinicaltrials.gov/ct2/show/NCT04893161
TNFSF13B	CHEMBL1789843	BELIMUMAB	Antibody	Tumor necrosis factor ligand superfamily member 13B inhibitor	Inhibitor	lupus nephritis	4		https://dailymed.nlm.nih.gov/dailymed/drugInfo.cfm?setid=2fa3c528-1777-4628-8a55-a69dae2381a3
TNFSF13B	CHEMBL1789843	BELIMUMAB	Antibody	Tumor necrosis factor ligand superfamily member 13B inhibitor	Inhibitor	IgG4-related disease	4	Recruiting	https://clinicaltrials.gov/ct2/show/NCT04660565
TNFSF13B	CHEMBL1789843	BELIMUMAB	Antibody	Tumor necrosis factor ligand superfamily member 13B inhibitor	Inhibitor	immune system disease	4		https://www.whocc.no/atc_ddd_index/?code=L04AA26
TNFSF13B	CHEMBL1789843	BELIMUMAB	Antibody	Tumor necrosis factor ligand superfamily member 13B inhibitor	Inhibitor	systemic lupus erythematosus	4		https://dailymed.nlm.nih.gov/dailymed/drugInfo.cfm?setid=2fa3c528-1777-4628-8a55-a69dae2381a3
TNFSF13B	CHEMBL1789843	BELIMUMAB	Antibody	Tumor necrosis factor ligand superfamily member 13B inhibitor	Inhibitor	systemic lupus erythematosus	4	Completed	https://clinicaltrials.gov/ct2/show/NCT01705977	https://clinicaltrials.gov/ct2/show/NCT04956484	https://clinicaltrials.gov/ct2/show/NCT01632241	https://clinicaltrials.gov/ct2/show/NCT01597492
TNFSF13B	CHEMBL1789843	BELIMUMAB	Antibody	Tumor necrosis factor ligand superfamily member 13B inhibitor	Inhibitor	systemic lupus erythematosus	4	Recruiting	https://clinicaltrials.gov/ct2/show/NCT03543839	https://clinicaltrials.gov/ct2/show/NCT04447053	https://clinicaltrials.gov/ct2/show/NCT04515719	https://clinicaltrials.gov/ct2/show/NCT04908865
TNFSF13B	CHEMBL1789843	BELIMUMAB	Antibody	Tumor necrosis factor ligand superfamily member 13B inhibitor	Inhibitor	lupus nephritis	3	Completed	https://clinicaltrials.gov/ct2/show/NCT01639339
TNFSF13B	CHEMBL1789843	BELIMUMAB	Antibody	Tumor necrosis factor ligand superfamily member 13B inhibitor	Inhibitor	systemic lupus erythematosus	3	Recruiting	https://clinicaltrials.gov/ct2/show/NCT03747159	https://clinicaltrials.gov/ct2/show/NCT05262686
TNFSF13B	CHEMBL2107877	BLISIBIMOD	Protein	Tumor necrosis factor ligand superfamily member 13B inhibitor	Inhibitor	systemic lupus erythematosus	3	Completed	https://clinicaltrials.gov/ct2/show/NCT01395745
TNFSF13B	CHEMBL1743075	TABALUMAB	Antibody	Tumor necrosis factor ligand superfamily member 13B inhibitor	Inhibitor	rheumatoid arthritis	3	Completed	https://clinicaltrials.gov/ct2/show/NCT01202760
TNFSF13B	CHEMBL1743075	TABALUMAB	Antibody	Tumor necrosis factor ligand superfamily member 13B inhibitor	Inhibitor	systemic lupus erythematosus	3	Terminated	https://clinicaltrials.gov/ct2/show/NCT01488708	https://clinicaltrials.gov/ct2/show/NCT02041091
TNFSF13B	CHEMBL1743075	TABALUMAB	Antibody	Tumor necrosis factor ligand superfamily member 13B inhibitor	Inhibitor	systemic lupus erythematosus	3	Completed	https://clinicaltrials.gov/ct2/show/NCT01205438	https://clinicaltrials.gov/ct2/show/NCT01196091
TNFSF13B	CHEMBL1742986	ATACICEPT	Protein	Tumor necrosis factor ligand superfamily member 13B inhibitor	Inhibitor	lupus nephritis	3	Recruiting	https://clinicaltrials.gov/ct2/show/NCT05609812
TNFSF13B	CHEMBL1789843	BELIMUMAB	Antibody	Tumor necrosis factor ligand superfamily member 13B inhibitor	Inhibitor	autoimmune thrombocytopenic purpura	3	Not yet recruiting	https://clinicaltrials.gov/ct2/show/NCT05338190
TNFSF13B	CHEMBL2107877	BLISIBIMOD	Protein	Tumor necrosis factor ligand superfamily member 13B inhibitor	Inhibitor	IGA glomerulonephritis	3	Withdrawn	https://clinicaltrials.gov/ct2/show/NCT02052219
TNFSF13B	CHEMBL2107877	BLISIBIMOD	Protein	Tumor necrosis factor ligand superfamily member 13B inhibitor	Inhibitor	systemic lupus erythematosus	3	Terminated	https://clinicaltrials.gov/ct2/show/NCT02514967
TNFSF13B	CHEMBL1743075	TABALUMAB	Antibody	Tumor necrosis factor ligand superfamily member 13B inhibitor	Inhibitor	rheumatoid arthritis	3	Terminated	https://clinicaltrials.gov/ct2/show/NCT01676701	https://clinicaltrials.gov/ct2/show/NCT01202773	https://clinicaltrials.gov/ct2/show/NCT01215942	https://clinicaltrials.gov/ct2/show/NCT01198002
TNFSF13B	CHEMBL1789843	BELIMUMAB	Antibody	Tumor necrosis factor ligand superfamily member 13B inhibitor	Inhibitor	systemic lupus erythematosus	3	Completed	https://clinicaltrials.gov/ct2/show/NCT01484496,https://clinicaltrials.gov/ct2/show/NCT01345253,https://clinicaltrials.gov/ct2/show/NCT02119156,https://clinicaltrials.gov/ct2/show/NCT00724867,https://clinicaltrials.gov/ct2/show/NCT00410384,https://clinicaltrials.gov/ct2/show/NCT00712933,https://clinicaltrials.gov/ct2/show/NCT01597622,https://clinicaltrials.gov/ct2/show/NCT03312907,https://clinica…
TNFSF13B	CHEMBL2107877	BLISIBIMOD	Protein	Tumor necrosis factor ligand superfamily member 13B inhibitor	Inhibitor	systemic lupus erythematosus	3	Withdrawn	https://clinicaltrials.gov/ct2/show/NCT02074020
TNFSF13B	CHEMBL1789843	BELIMUMAB	Antibody	Tumor necrosis factor ligand superfamily member 13B inhibitor	Inhibitor	vasculitis	3	Completed	https://clinicaltrials.gov/ct2/show/NCT01663623
TNFSF13B	CHEMBL1789843	BELIMUMAB	Antibody	Tumor necrosis factor ligand superfamily member 13B inhibitor	Inhibitor	myositis	2	Unknown status	https://clinicaltrials.gov/ct2/show/NCT02347891
TNFSF13B	CHEMBL1742986	ATACICEPT	Protein	Tumor necrosis factor ligand superfamily member 13B inhibitor	Inhibitor	systemic lupus erythematosus	2	Withdrawn	https://clinicaltrials.gov/ct2/show/NCT01440231
TNFSF13B	CHEMBL1789843	BELIMUMAB	Antibody	Tumor necrosis factor ligand superfamily member 13B inhibitor	Inhibitor	systemic lupus erythematosus	2	Active, not recruiting	https://clinicaltrials.gov/ct2/show/NCT04179032	https://clinicaltrials.gov/ct2/show/NCT01649765
TNFSF13B	CHEMBL2107877	BLISIBIMOD	Protein	Tumor necrosis factor ligand superfamily member 13B inhibitor	Inhibitor	IGA glomerulonephritis	2	Completed	https://clinicaltrials.gov/ct2/show/NCT02062684
TNFSF13B	CHEMBL1789843	BELIMUMAB	Antibody	Tumor necrosis factor ligand superfamily member 13B inhibitor	Inhibitor	systemic lupus erythematosus	2	Terminated	https://clinicaltrials.gov/ct2/show/NCT00732940
TNFSF13B	CHEMBL1789843	BELIMUMAB	Antibody	Tumor necrosis factor ligand superfamily member 13B inhibitor	Inhibitor	nephrotic syndrome	2	Recruiting	https://clinicaltrials.gov/ct2/show/NCT03949855
TNFSF13B	CHEMBL1742986	ATACICEPT	Protein	Tumor necrosis factor ligand superfamily member 13B inhibitor	Inhibitor	IGA glomerulonephritis	2	Active, not recruiting	https://clinicaltrials.gov/ct2/show/NCT04716231
TNFSF13B	CHEMBL1789843	BELIMUMAB	Antibody	Tumor necrosis factor ligand superfamily member 13B inhibitor	Inhibitor	chronic lymphocytic leukemia	2	Recruiting	https://clinicaltrials.gov/ct2/show/NCT05069051
TNFSF13B	CHEMBL2107877	BLISIBIMOD	Protein	Tumor necrosis factor ligand superfamily member 13B inhibitor	Inhibitor	systemic lupus erythematosus	2	Completed	https://clinicaltrials.gov/ct2/show/NCT01162681	https://clinicaltrials.gov/ct2/show/NCT01305746
TNFSF13B	CHEMBL1789843	BELIMUMAB	Antibody	Tumor necrosis factor ligand superfamily member 13B inhibitor	Inhibitor	systemic scleroderma	2	Completed	https://clinicaltrials.gov/ct2/show/NCT01670565
TNFSF13B	CHEMBL1742986	ATACICEPT	Protein	Tumor necrosis factor ligand superfamily member 13B inhibitor	Inhibitor	multiple sclerosis	2	Terminated	https://clinicaltrials.gov/ct2/show/NCT00642902	https://clinicaltrials.gov/ct2/show/NCT00853762
TNFSF13B	CHEMBL2107877	BLISIBIMOD	Protein	Tumor necrosis factor ligand superfamily member 13B inhibitor	Inhibitor	Granulomatosis with Polyangiitis	2	Withdrawn	https://clinicaltrials.gov/ct2/show/NCT01598857
TNFSF13B	CHEMBL1789843	BELIMUMAB	Antibody	Tumor necrosis factor ligand superfamily member 13B inhibitor	Inhibitor	membranous glomerulonephritis	2	Withdrawn	https://clinicaltrials.gov/ct2/show/NCT01762852
TNFSF13B	CHEMBL1742986	ATACICEPT	Protein	Tumor necrosis factor ligand superfamily member 13B inhibitor	Inhibitor	IGA glomerulonephritis	2	Terminated	https://clinicaltrials.gov/ct2/show/NCT02808429
TNFSF13B	CHEMBL1743075	TABALUMAB	Antibody	Tumor necrosis factor ligand superfamily member 13B inhibitor	Inhibitor	multiple myeloma	2	Completed	https://clinicaltrials.gov/ct2/show/NCT01602224
TNFSF13B	CHEMBL2107877	BLISIBIMOD	Protein	Tumor necrosis factor ligand superfamily member 13B inhibitor	Inhibitor	microscopic polyangiitis	2	Withdrawn	https://clinicaltrials.gov/ct2/show/NCT01598857
TNFSF13B	CHEMBL2107877	BLISIBIMOD	Protein	Tumor necrosis factor ligand superfamily member 13B inhibitor	Inhibitor	autoimmune thrombocytopenic purpura	2	Withdrawn	https://clinicaltrials.gov/ct2/show/NCT01609452
TNFSF13B	CHEMBL3990000	TIBULIZUMAB	Antibody	Tumor necrosis factor ligand superfamily member 13B inhibitor	Inhibitor	Sjogren syndrome	2	Withdrawn	https://clinicaltrials.gov/ct2/show/NCT04563195
TNFSF13B	CHEMBL1743075	TABALUMAB	Antibody	Tumor necrosis factor ligand superfamily member 13B inhibitor	Inhibitor	rheumatoid arthritis	2	Completed	https://clinicaltrials.gov/ct2/show/NCT00689728	https://clinicaltrials.gov/ct2/show/NCT00837811	https://clinicaltrials.gov/ct2/show/NCT00308282	https://clinicaltrials.gov/ct2/show/NCT00785928
TNFSF13B	CHEMBL1789843	BELIMUMAB	Antibody	Tumor necrosis factor ligand superfamily member 13B inhibitor	Inhibitor	emphysema	2	Completed	https://clinicaltrials.gov/ct2/show/NCT03244059
TNFSF13B	CHEMBL1742986	ATACICEPT	Protein	Tumor necrosis factor ligand superfamily member 13B inhibitor	Inhibitor	rheumatoid arthritis	2	Completed	https://clinicaltrials.gov/ct2/show/NCT00430495	https://clinicaltrials.gov/ct2/show/NCT00595413	https://clinicaltrials.gov/ct2/show/NCT00664521
TNFSF13B	CHEMBL1789843	BELIMUMAB	Antibody	Tumor necrosis factor ligand superfamily member 13B inhibitor	Inhibitor	Sjogren syndrome	2	Completed	https://clinicaltrials.gov/ct2/show/NCT02631538	https://clinicaltrials.gov/ct2/show/NCT01160666
TNFSF13B	CHEMBL1789843	BELIMUMAB	Antibody	Tumor necrosis factor ligand superfamily member 13B inhibitor	Inhibitor	lupus nephritis	2	Completed	https://clinicaltrials.gov/ct2/show/NCT02260934
TNFSF13B	CHEMBL1742986	ATACICEPT	Protein	Tumor necrosis factor ligand superfamily member 13B inhibitor	Inhibitor	lupus nephritis	2	Terminated	https://clinicaltrials.gov/ct2/show/NCT00573157
TNFSF13B	CHEMBL1789843	BELIMUMAB	Antibody	Tumor necrosis factor ligand superfamily member 13B inhibitor	Inhibitor	rheumatoid arthritis	2	Completed	https://clinicaltrials.gov/ct2/show/NCT00071812
TNFSF13B	CHEMBL1742986	ATACICEPT	Protein	Tumor necrosis factor ligand superfamily member 13B inhibitor	Inhibitor	systemic lupus erythematosus	2	Terminated	https://clinicaltrials.gov/ct2/show/NCT02070978
TNFSF13B	CHEMBL1789843	BELIMUMAB	Antibody	Tumor necrosis factor ligand superfamily member 13B inhibitor	Inhibitor	rheumatoid arthritis	2	Terminated	https://clinicaltrials.gov/ct2/show/NCT00583557
TNFSF13B	CHEMBL1743075	TABALUMAB	Antibody	Tumor necrosis factor ligand superfamily member 13B inhibitor	Inhibitor	relapsing-remitting multiple sclerosis	2	Completed	https://clinicaltrials.gov/ct2/show/NCT00882999
TNFSF13B	CHEMBL1743075	TABALUMAB	Antibody	Tumor necrosis factor ligand superfamily member 13B inhibitor	Inhibitor	chronic kidney disease	2	Completed	https://clinicaltrials.gov/ct2/show/NCT01200290
TNFSF13B	CHEMBL1789843	BELIMUMAB	Antibody	Tumor necrosis factor ligand superfamily member 13B inhibitor	Inhibitor	autoimmune thrombocytopenic purpura	2	Withdrawn	https://clinicaltrials.gov/ct2/show/NCT01440361
TNFSF13B	CHEMBL1742986	ATACICEPT	Protein	Tumor necrosis factor ligand superfamily member 13B inhibitor	Inhibitor	systemic lupus erythematosus	2	Completed	https://clinicaltrials.gov/ct2/show/NCT00624338	https://clinicaltrials.gov/ct2/show/NCT01972568
TNFSF13B	CHEMBL1742986	ATACICEPT	Protein	Tumor necrosis factor ligand superfamily member 13B inhibitor	Inhibitor	optic neuritis	2	Terminated	https://clinicaltrials.gov/ct2/show/NCT00624468
TNFSF13B	CHEMBL1789843	BELIMUMAB	Antibody	Tumor necrosis factor ligand superfamily member 13B inhibitor	Inhibitor	multiple sclerosis	2	Terminated	https://clinicaltrials.gov/ct2/show/NCT04767698
TNFSF13B	CHEMBL1789843	BELIMUMAB	Antibody	Tumor necrosis factor ligand superfamily member 13B inhibitor	Inhibitor	systemic scleroderma	2	Recruiting	https://clinicaltrials.gov/ct2/show/NCT03844061
TNFSF13B	CHEMBL1743075	TABALUMAB	Antibody	Tumor necrosis factor ligand superfamily member 13B inhibitor	Inhibitor	rheumatoid arthritis	2	Terminated	https://clinicaltrials.gov/ct2/show/NCT01576549
TNFSF13B	CHEMBL1789843	BELIMUMAB	Antibody	Tumor necrosis factor ligand superfamily member 13B inhibitor	Inhibitor	systemic lupus erythematosus	2	Completed	https://clinicaltrials.gov/ct2/show/NCT00071487	https://clinicaltrials.gov/ct2/show/NCT02284984	https://clinicaltrials.gov/ct2/show/NCT00583362	https://clinicaltrials.gov/ct2/show/NCT02124798
TNFSF13B	CHEMBL1789843	BELIMUMAB	Antibody	Tumor necrosis factor ligand superfamily member 13B inhibitor	Inhibitor	antiphospholipid syndrome	2	Recruiting	https://clinicaltrials.gov/ct2/show/NCT05020782
TNFSF13B	CHEMBL1789843	BELIMUMAB	Antibody	Tumor necrosis factor ligand superfamily member 13B inhibitor	Inhibitor	membranous glomerulonephritis	2	Completed	https://clinicaltrials.gov/ct2/show/NCT01610492
TNFSF13B	CHEMBL3990000	TIBULIZUMAB	Antibody	Tumor necrosis factor ligand superfamily member 13B inhibitor	Inhibitor	rheumatoid arthritis	1	Completed	https://clinicaltrials.gov/ct2/show/NCT01925157
TNFSF13B	CHEMBL1789843	BELIMUMAB	Antibody	Tumor necrosis factor ligand superfamily member 13B inhibitor	Inhibitor	neuromyelitis optica	1	Recruiting	https://clinicaltrials.gov/ct2/show/NCT05154734
TNFSF13B	CHEMBL1743075	TABALUMAB	Antibody	Tumor necrosis factor ligand superfamily member 13B inhibitor	Inhibitor	multiple myeloma	1	Completed	https://clinicaltrials.gov/ct2/show/NCT00689507	https://clinicaltrials.gov/ct2/show/NCT01556438
TNFSF13B	CHEMBL1742986	ATACICEPT	Protein	Tumor necrosis factor ligand superfamily member 13B inhibitor	Inhibitor	lupus nephritis	1	Terminated	https://clinicaltrials.gov/ct2/show/NCT01369628
TNFSF13B	CHEMBL1789843	BELIMUMAB	Antibody	Tumor necrosis factor ligand superfamily member 13B inhibitor	Inhibitor	graft versus host disease	1	Active, not recruiting	https://clinicaltrials.gov/ct2/show/NCT03207958
TNFSF13B	CHEMBL1789843	BELIMUMAB	Antibody	Tumor necrosis factor ligand superfamily member 13B inhibitor	Inhibitor	systemic lupus erythematosus	1	Completed	https://clinicaltrials.gov/ct2/show/NCT01894360	https://clinicaltrials.gov/ct2/show/NCT02880852	https://clinicaltrials.gov/ct2/show/NCT00657007	https://clinicaltrials.gov/ct2/show/NCT01381536	https://clinicaltrials.gov/ct2/show/NCT01516450
TNFSF13B	CHEMBL1789843	BELIMUMAB	Antibody	Tumor necrosis factor ligand superfamily member 13B inhibitor	Inhibitor	lymphopenia	1	Recruiting	https://clinicaltrials.gov/ct2/show/NCT04097561
TNFSF13B	CHEMBL1743075	TABALUMAB	Antibody	Tumor necrosis factor ligand superfamily member 13B inhibitor	Inhibitor	rheumatoid arthritis	1	Completed	https://clinicaltrials.gov/ct2/show/NCT01253291	https://clinicaltrials.gov/ct2/show/NCT01253226
TNFSF13B	CHEMBL2107877	BLISIBIMOD	Protein	Tumor necrosis factor ligand superfamily member 13B inhibitor	Inhibitor	systemic lupus erythematosus	1	Completed	https://clinicaltrials.gov/ct2/show/NCT02411136	https://clinicaltrials.gov/ct2/show/NCT02443506

[truncated: 2 more sheets:  Table S10, Table S11]
